# Supplementary material for: Cardiovascular Outcomes with Colchicine in Coronary Artery Disease and HFpEF: A Propensity-Matched TriNetX Analysis
Source: J Cardiovasc Dev Dis. 2026 May 23;13(6):222. doi: 10.3390/jcdd13060222 (PMC13301838; doi:10.3390/jcdd13060222)
Supplement: Supplementary file 1 [file jcdd-13-00222-s001.zip]

Archive with 1 entries (1 files):
- jcdd-4275191-supplementary.pdf
